# Supplementary material for: Combined Thermomechanical–Biological Treatment for Corn By-Product Valorization into Added-Value Food (Feed) Material
Source: Plants (Basel). 2022 Nov 14;11(22):3080. doi: 10.3390/plants11223080 (PMC9696026; doi:10.3390/plants11223080)
Supplement: Supplementary file 1 [file plants-11-03080-s001.zip]

Archive with 3 entries (3 files):
- Supplementary Data S1. Description of Methods.pdf
- Supplementary Data S2. Table S1. Fatty acids ¿C kopija.pdf
- Supplementary Data S3. Table S2. LOD values.pdf
